# Supplementary material for: Statistical parametric mapping of biomechanical one-dimensional data with Bayesian inference
Source: Int Biomech. 2019 Apr 4;6(1):9–18. doi: 10.1080/23335432.2019.1597643 (PMC8211129; doi:10.1080/23335432.2019.1597643)
Supplement: Supplemental Material [file TBBE_A_1597643_SM6348.zip]

Archive with 10 entries (9 files):
- supplementary_materials/
- supplementary_materials/.Rhistory
- supplementary_materials/LICENCE
- supplementary_materials/ex_GaitSymmetry.RData
- supplementary_materials/ex_PlantarArchAngle.RData
- supplementary_materials/ex_SimulatedTwoLocalMax.RData
- supplementary_materials/script_BayesianSPM1d_GaitSymmetry.R
- supplementary_materials/script_BayesianSPM1d_PlantarArchAngle.R
- supplementary_materials/script_BayesianSPM1d_SimulatedTwoLocalMax.R
- supplementary_materials/script_classical_power_analysis_GaitSymmetry.py
