# Supplementary material for: Statistical parametric mapping of biomechanical one-dimensional data with Bayesian inference
Source: Int Biomech. 2019 Apr 4;6(1):9–18. doi: 10.1080/23335432.2019.1597643 (PMC8211129; doi:10.1080/23335432.2019.1597643)
Supplement: Supplemental Material [file TBBE_A_1597643_SM6348.zip › supplementary_materials/script_BayesianSPM1d_SimulatedTwoLocalMax.R]

# ===============================================================================
# Bayesian Statistical Parametric Mapping of 1D time series
# 
# example: SimulatedTwoLocalMax dataset
# ================================================================================


# supplementary material to:
# Serrien B., Goossens M. & Baeyens J.P. (under review, 2018) 
# Statistical Parametric Mapping of Biomechanical One-Dimensional Data with Bayesian Inference. 
# International Biomechanics


rm(list=ls())

# change according to the local machine
setwd(dir = "/home/ben/Documenten/ONDERZOEK/Bayesian SPM-1D/submission_3/supplementary_materials")

# load required packages
library("BayesFactor")
library("ggplot2")


# ================================================================================================
# 1) load in dataset 
load(file = "ex_SimulatedTwoLocalMax.RData")

# group: row 1-6 = group 1 & row 7-12 = group 2
group = c(rep(1,6), rep(2,6)) 
matplot(t(Y), type = "l", col = group)


# ================================================================================================
# 2) decriptive statistics: plot mean time series +- SD-cloud
time    = 1:101
MEAN1   = apply(Y[group == 1,], 2, mean)
SD1     = apply(Y[group == 1,], 2, sd)
MEAN2   = apply(Y[group == 2,], 2, mean)
SD2     = apply(Y[group == 2,], 2, sd)
SUMMARY = data.frame(time, MEAN1, SD1, MEAN2, SD2)

p1 = ggplot() + 
  geom_line(data = SUMMARY, aes(x = time, y = MEAN1), colour = "red", size = 1) +
  geom_ribbon(aes(x = time, ymin = MEAN1 - SD1, ymax = MEAN1 + SD1),
              fill = "red", linetype = 2, alpha = 0.3) +
  geom_line(data = SUMMARY, aes(x = time, y = MEAN2), colour = "blue", size = 1) +
  geom_ribbon(aes(x = time, ymin = MEAN2 - SD2, ymax = MEAN2 + SD2),
              fill = "blue", linetype = 2, alpha = 0.3) +
  ylab("simulated variable") +
  xlab("time (%)") +
  ggtitle("mean ± SD time series") +
  scale_x_continuous(expand = c(0,0)) +
  scale_y_continuous(expand = c(0,0)) +
  theme_linedraw()
p1


# ================================================================================================
# 3) Bayesian SPM

# calculation of Bayes factors and posterior probabilities at every point in the time domain
ptm = proc.time() # timing of computations
bfi = apply(Y, MARGIN = 2, FUN = function(Y){ttestBF(Y[group == 1], Y[group == 2],
            nullInterval = c(-0.20, 0.20), rscale = "medium", paired = FALSE)}) 
# division of bf(!interval vs 0)/bf(interval vs 0)
bft = lapply(bfi, FUN = function(bfi){bfi[2]/bfi[1]})
# use a prior odds of 1 (equal probability for H0 and H1)
prior.odds = lapply(bft, FUN = function(bft){newPriorOdds(bft, type = "equal")})
# convert the prior odds to posterior odds and then to posterior probability
post.odds = mapply(FUN = function(prior.odds, bft){prior.odds*bft}, prior.odds, bft)
post.prob = lapply(post.odds, FUN = function(post.odds){as.BFprobability(post.odds)})
proc.time() - ptm # stop timing

# add the Bayes factors and posterior probabilities to the SUMMARY data frame
SUMMARY$BF   = sapply(bft, FUN = function(bft){as.numeric(as.vector(bft))})
SUMMARY$PPH1 = sapply(post.prob, FUN = function(post.prob){as.numeric(as.vector(post.prob))})[1,]
SUMMARY$PPH0 = sapply(post.prob, FUN = function(post.prob){as.numeric(as.vector(post.prob))})[2,]

# calculate the Q-values for each time point (Q = cumulative mean of sorted posterior error probabilities)
PEPH0       = cbind(time, 1 - SUMMARY$PPH0)            # calculate PEP (= 1 - PP) per time point
PEPH0s      = PEPH0[order(PEPH0[,2]),]                 # sort the PEP in ascending order
QH0         = cumsum(PEPH0s[,2])/seq_along(PEPH0s[,2]) # Q = cumulative mean of sorted PEP values
QH0         = cbind(PEPH0s,QH0)    # attach Q-values to the PEP and time variable
QH0s        = QH0[order(QH0[,1]),] # order the Q-values back according to the time variable
SUMMARY$QH0 = QH0s[,3]             # add Q-values to the SUMMARY dataframe
PEPH1       = cbind(time, 1 - SUMMARY$PPH1)
PEPH1s      = PEPH1[order(PEPH1[,2]),] 
QH1         = cumsum(PEPH1s[,2])/seq_along(PEPH1s[,2])
QH1         = cbind(PEPH1s,QH1)
QH1s        = QH1[order(QH1[,1]),] 
SUMMARY$QH1 = QH1s[,3]

# cluster identification: where is the evidence strong enough to accept H0 or H1? 
# conservative threshold: posterior error probability <= 0.05 (i.e. posterior probability >= 0.95)
SUMMARY$tH0c = SUMMARY$PPH0 >= 0.95
SUMMARY$tH1c = SUMMARY$PPH1 >= 0.95
# less conservative threshold: Q-value < 0.05
SUMMARY$tH0  = SUMMARY$QH0 <= 0.05
SUMMARY$tH1  = SUMMARY$QH1 <= 0.05
PPq = min(SUMMARY$PPH1[which(SUMMARY$tH1 == 1)])  # PP for the largest Q below 0.05


# plot results for conservative threshold
p2 = ggplot(data = SUMMARY, aes(x = time, y = PPH1)) + 
  geom_line(aes(y = PPH1), colour = "black", size = 1) +
  geom_hline(yintercept = 0.95, size = 0.5, linetype = "dashed") +
  geom_hline(yintercept = 0.05, size = 0.5, linetype = "dashed") +
  annotate("text", x = 12, y = 0.98, label = "P(H1 | data) > 0.95") +
  annotate("text", x = 12, y = 0.00, label = "P(H0 | data) > 0.95") +
  geom_ribbon(data = subset(SUMMARY, tH1c), aes(ymin = 0.95, ymax = PPH1), 
              fill = "gray", alpha = "0.4") +
  ylim(0,1) +
  ylab("posterior probability") +
  xlab("time (%)") +
  ggtitle("Bayesian SPM: Posterior Probability Map") +
  scale_x_continuous(expand = c(0,0)) +
  theme_linedraw()
p2

# plot results for less conservative threshold
p3 = ggplot(data = SUMMARY, aes(x = time, y = PPH1)) + 
  geom_line(aes(y = PPH1), colour = "black", size = 1) +
  geom_hline(yintercept = PPq, size = 0.5, linetype = "dashed") +
  geom_hline(yintercept = 0.95, size = 0.5, linetype = "dashed") +
  geom_hline(yintercept = 0.05, size = 0.5, linetype = "dashed") +
  annotate("text", x = 10, y = 0.91, label = "q < 0.05") +
  annotate("text", x = 14, y = 0.98, label = "P(H1 | data) > 0.95") +
  annotate("text", x = 14, y = 0.00, label = "P(H0 | data) > 0.95") +
  geom_ribbon(data = subset(SUMMARY, tH1), aes(ymin = PPq, ymax = PPH1), 
              fill = "gray", alpha = "0.4") +
  ylim(0,1) +
  ylab("posterior probability") +
  xlab("time (%)") +
  ggtitle("Bayesian SPM: Posterior Probability Map") +
  scale_x_continuous(expand = c(0,0)) +
  theme_linedraw()
p3


# ================================================================================================
# save results
write.table(SUMMARY,"results_BayesSPM_SimulatedTwoLocalMax.txt", sep = "\t", row.names = FALSE)
