# Supplementary material for: Statistical parametric mapping of biomechanical one-dimensional data with Bayesian inference
Source: Int Biomech. 2019 Apr 4;6(1):9–18. doi: 10.1080/23335432.2019.1597643 (PMC8211129; doi:10.1080/23335432.2019.1597643)
Supplement: Supplemental Material [file TBBE_A_1597643_SM6348.zip › supplementary_materials/script_classical_power_analysis_GaitSymmetry.py]

# ========================================== #
# POWER calculation for GaitSymmetry dataset #
# ========================================== #

# supplementary material to:
# Serrien B., Goossens M. & Baeyens J.P. (under review, 2018) 
# Statistical Parametric Mapping of Biomechanical One-Dimensional Data 
# with Bayesian Inference. International Biomechanics


from matplotlib import pyplot as plt
import numpy as np
import power1d
# Power1D python module:
# Pataky (2017). Power1D: A Python toolbox for numerical power estimates in 
# experiments involving one-dimensional continua. PeerJ Computer Science


# =========================================================================== #
## Part 1: create baseline geometry and noise models that mimic the knee angle 
# trajectories in gait cycles to conduct power analysis

J = 10  # number of gait cycles (test number)
Q = 101 # continuum size (normalized gait cycle 0-100%)

# baseline geometry: knee flexion pattern was modeled as two Gaussian pulses at
# t = 15% (s=10% and amp=10°) and t = 75% (s=7% and amp=60°) of the gait cycle
baseline0 = power1d.geom.GaussianPulse(Q, q = 15, sigma = 10, amp = 10)
baseline1 = power1d.geom.GaussianPulse(Q, q = 75, sigma = 7, amp = 60)
baseline = baseline0 + baseline1

# signal geometries under H0 and H1
# H0: no difference with the baseline pattern (Null)
signal0  = power1d.geom.Null(Q)
# H1: effect of 2° difference located around maximal knee flexion
signal1  = power1d.geom.GaussianPulse(Q, q = 75, amp = 2, sigma = 7) 

# noise model: smooth Gaussian noise with s = 4° (between-trial variability)
noise = power1d.noise.SmoothGaussian(J, Q, sigma = 4)

# one-sample test-statistic
teststat = power1d.stats.t_1sample

# create data sample models
model0 = power1d.models.DataSample(baseline, signal0, noise, J) # null 
model1 = power1d.models.DataSample(baseline, signal1, noise, J) # alternative
    
# create experiment models
emodel0  = power1d.models.Experiment(model0, teststat)  # null
emodel1  = power1d.models.Experiment(model1, teststat)  # alternative

# simulate experiments
sim     = power1d.ExperimentSimulator(emodel0, emodel1)
results = sim.simulate(10000, progress_bar = True)

# plot of the power analysis with J = 10
results.plot()


# =========================================================================== #
## Part 2: power analysis for different number of gait cycles
# power datum: typically 0.80 or 0.90

JJ = [10, 20, 30, 40, 50, 60, 70, 80, 90, 99]  # number of gait cycles
power_omni = []
np.random.seed(123) # for reproducibility
for J in JJ: 
    noise     = power1d.noise.SmoothGaussian(J, Q, sigma = 4)
    model0    = power1d.models.DataSample(baseline, signal0, noise, J) 
    model1    = power1d.models.DataSample(baseline, signal1, noise, J) 
    emodel0   = power1d.models.Experiment(model0, teststat)  
    emodel1   = power1d.models.Experiment(model1, teststat)
    sim       = power1d.ExperimentSimulator(emodel0, emodel1)
    results   = sim.simulate(10000, progress_bar = True)
    power_omni.append(results.p_reject1)


# plot power vs sample size
plt.plot(JJ, power_omni, 'o-', color = 'black')
plt.xlim(0,105), plt.ylim(-0.05,1.05)
plt.hlines(y = 0.80, xmin = 0, xmax = 105, linestyle = '--')
plt.hlines(y = 0.90, xmin = 0, xmax = 105, linestyle = '--')
plt.hlines(y = 1.00, xmin = 0, xmax = 105, linestyle = '--')
plt.hlines(y = 0.00, xmin = 0, xmax = 105, linestyle = '--')
plt.ylabel('power: P(reject H0 | H1)', Fontsize = 15)
plt.xlabel('number of gait cycles', Fontsize = 15)
plt.tight_layout()
